# Supplementary material for: Targeted Demethylation of the PLOD2 mRNA Inhibits the Proliferation and Migration of Renal Cell Carcinoma
Source: Front Mol Biosci. 2021 Jun 9;8:675683. doi: 10.3389/fmolb.2021.675683 (PMC8220145; doi:10.3389/fmolb.2021.675683)
Supplement: Supplementary file 1 [file Table1.XLSX]

## Sheet: Sheet1
Target	Sequence (5'-3')
hGAPDH-qPCR-F	CGGATTTGGTCGTATTGGG
hGAPDH-qPCR-R	CTGGAAGATGGTGATGGGATT
PLOD2-qPCR-F	CAATTGCTCTATTGAGTCACCACGA
PLOD2-qPCR-R	CTTCATGCAAATGTGTGAGTCTCC
PLOD2-MeRIP-Qpcr-F	CTGGGAGACTCACACATTTGC
PLOD2-MeRIP-Qpcr-R	AGACGTGTTCATGCCAGTCA
PLOD2-sgRNA-1F	CACCGAGAGGAATATTTAAATAACATCAACAGA
PLOD2-sgRNA-1R	CAACTCTGTTGATGTTATTTAAATATTCCTCTC
PLOD2-sgRNA-2F	CACCGATTGAAATTTATTTTGGATGAATGACTG
PLOD2-sgRNA-2R	CAACCAGTCATTCATCCAAAATAAATTTCAATC
